# Supplementary material for: Differential Effects of n-3 and n-6 Polyunsaturated Fatty Acids on Placental and Embryonic Growth and Development in Diabetic Pregnant Mice
Source: Nutrients. 2024 Apr 16;16(8):1182. doi: 10.3390/nu16081182 (PMC11054179; doi:10.3390/nu16081182)
Supplement: Supplementary file 1 [file nutrients-16-01182-s001.zip]

Archive with 1 entries (1 files):
- nutrients-2888013-supplementary.pdf
